# Supplementary material for: Validation of a Multiplex Molecular Macroarray for the Determination of Allergen-Specific IgE Sensitizations in Dogs
Source: Vet Sci. 2024 Oct 7;11(10):482. doi: 10.3390/vetsci11100482 (PMC11512340; doi:10.3390/vetsci11100482)
Supplement: Supplementary file 1 [file vetsci-11-00482-s001.zip]

Archive with 1 entries (1 files):
- vetsci-3171482-supplementary.pdf
